# Supplementary material for: P‐Coumaric Acid Improves Skeletal Muscle Atrophy in Chronic Kidney Disease by Modulating TLR4/MyD88/NF‐κB‐Mediated Inflammation and Oxidative Stress
Source: J Cell Mol Med. 2025 Jul 17;29(14):e70659. doi: 10.1111/jcmm.70659 (PMC12268968; doi:10.1111/jcmm.70659)
Supplement: Supplementary file 2 — Table S1. Primer sequences used for qRT‐PCR. [file JCMM-29-e70659-s002.xlsx]

## Sheet: Sheet1
Supplementary Table S1: Primer sequences used for qRT-PCR.
Gene name	Species		Sequence (5′→3′)
Tlr4	Rat	F	TTGCTGCCAACATCATCCAGGA
		R	CAGAGCGGCTACTCAGAAACTG
Myd88	Rat	F	TGGTGGTTGTTTCTGACGAT
		R	GATCAGTCGCTTCTGTTGGA
Ikbkb	Rat	F	AACAGCTGCCTCTCCAAGAT
		R	TGTCCGATGTGATGCCAAAC
Nfkbia	Rat	F	CAGTCTGAACTCGCCACCC
		R	TCACCATCTGCTCGTAATCC
Rela	Rat	F	AACACTGCCGAGCTCAAGAT
		R	CATCGGCTTGAGAAAAGGAG
Tnf	Rat	F	CATCCGTTCTCTACCCAGCC
		R	AATTCTGAGCCCGGAGTTGG
Il1b	Rat	F	AACTGTGAAATAGCAGCTTTCG
		R	CTGTGAGATTTGAAGCTGGATG
Il6	Rat	F	AAGCCAGAGTCATTCAGAGCAA
		R	GTCTTGGTCCTTAGCCACTCCT
Il17a	Rat	F	CAACCGTTCCACTTCACCCT
		R	ATGTGGTGGTCCAACTTCCC
Icam1	Rat	F	CCAGCCCCTAATCTGACCT
		R	CTAAAGGCACGGCACTTGT
Vcam1	Rat	F	CTACATGAGGGTGCTGCTGT
		R	GAACAACGGAATCCCCAACC
Il10	Rat	F	ATGCCTGGCTCAGCACTGCTATGT
		R	TCAATTTTTCATTTTGAGTGTCAC
Murf1	Rat	F	ATCACTCAGGAGCAGGAGGA
		R	CTTGGCACTCAAGAGGAAGG
Mafbx	Rat	F	AGTGAAGACCGGCTACTGTGGAA
		R	TTGCAAAGCTGCAGGGTGAC
GAPDH	Rat	F	CATGGCCTTCCGTGTTCCTA
		R	CCTGCTTCACCACCTTCTTGA
Tnf	Mouse	F	CAGGCGGTGCCTATGTCTC
		R	CGATCACCCCGAAGTTCAGTAG
Il1b	Mouse	F	GAAATGCCACCTTTTGACAGTG
		R	TGGATGCTCTCATCAGGACAG
Il6	Mouse	F	CTGCAAGAGACTTCCATCCAG
		R	AGTGGTATAGACAGGTCTGTTGG
Il10	Mouse	F	TTTAAGGGTTACTTGGGTTGCC
		R	AATGCTCCTTGATTTCTGGGC
Crp	Mouse	F	TTCCCAAGGAGTCAGATACTTCC
		R	TCAGAGCAGTGTAGAAATGGAGA
GAPDH	Mouse	F	AGGTCGGTGTGAACGGATTTG
		R	GGGGTCGTTGATGGCAACA
